# Supplementary material for: Targeting the Opioid System in Cardiovascular Disease: Liver Proteomic and Lipid Profile Effects of Naloxone in Atherosclerosis
Source: Biomedicines. 2025 Jul 23;13(8):1802. doi: 10.3390/biomedicines13081802 (PMC12383304; doi:10.3390/biomedicines13081802)
Supplement: Supplementary file 1 [file biomedicines-13-01802-s001.zip]

Archive with 1 entries (1 files):
- biomedicines-3749593-supplementary.pdf
